# Supplementary material for: Non-Coding RNAs and Their Role in Respiratory Syncytial Virus (RSV) and Human Metapneumovirus (hMPV) Infections
Source: Viruses. 2020 Mar 21;12(3):345. doi: 10.3390/v12030345 (PMC7150941; doi:10.3390/v12030345)
Supplement: Supplementary file 1 [file viruses-12-00345-s001.zip]

Archive with 2 entries (2 files):
- Table S1 Bao-wu-F.xlsx
- Table S2 -Bao-wu-F.xlsx
