# Supplementary material for: Non-Coding RNAs and Their Role in Respiratory Syncytial Virus (RSV) and Human Metapneumovirus (hMPV) Infections
Source: Viruses. 2020 Mar 21;12(3):345. doi: 10.3390/v12030345 (PMC7150941; doi:10.3390/v12030345)
Supplement: Supplementary file 1 [file viruses-12-00345-s001.zip › Table S1 Bao-wu-F.xlsx]

## Sheet: Sheet1
miRNA	Methold	Internal Control	Deposit Site	Regulation	Tissue/Cell Type	Condition/Treatment	Validated Target Gene	Ref
let-7a	qPCR	U6		up	exosomes derived from RSV-infected A549/SAE Cells	RSV-A2 strain (MOI=1) for 24h		[55]
let-7b	miRNA microarray , qPCR	GAPDH		up	human MoDCs	RSV-A2 strain (MOI=1) for 48h		[40]
let-7c	qPCR	RNU6-1		down	Hep2	RSV (rgRSV224)-GFP (MOI=3)		[46]
	miRNA microarray , qPCR	GAPDH		up	NHBEs	RSV-A2 strain (MOI=1) for 48h		[40]
let-7d	miRNA microarray , qPCR	RNU24	GSE62306	up	nasal mucosal specimens	infants (<12 mouths) diagnosed as RSV infectin		[48]
let-7f	miRNA microarray , qPCR	not mentioned		up	A549	RSV-A2 strain (MOI=1) for 24h	SOCS3, CNND1, ELF4, DYRK2, CCL7	[42]
	qPCR	18S rRNA		up	polarized Calu-3 cells	RSV-A2 strain (MOI=1) for 24h		[45]
	qPCR	U6		up	A549	RSV-A2 strain (MOI=1) for 24h		[55]
	next generation sequencing, qPCR	U6		up	exosomes derived from RSV-infected A549/SAE Cells	RSV-A2 strain (MOI=1) for 24h		[55]
let-7i	miRNA microarray , qPCR	GAPDH		up	NHBEs	RSV-A2 strain (MOI=1) for 48h		[40]
mir-106b-5p	miRNA microarray , qPCR	U6		up	peripheral-blood specimens	Infants (<12 mouths) diagnosed as RSV infection, within 7 days of infection onset		[47]
mir-122-5p	miRNA microarray , qPCR	U6		down	peripheral-blood specimens	Infants (<12 mouths) diagnosed as RSV infection, within 7 days of infection onset		[47]
mir-125a-5p	miRNA microarray , qPCR	RNU24	GSE62306	down	nasal mucosal specimens	infants (<12 mouths) diagnosed as RSV infectin		[48]
mir-125b	miRNA microarray , qPCR	RNU24	GSE62306	down	nasal mucosal specimens	infants (<12 mouths) diagnosed as RSV infectin		[48]
mir-128	multiplex qPCR array	U6, RNU44 and RNU48		down	NHBEs	RSV-A2 strain (MOI=1) for 24h		[41]
mir-130b	multiplex qPCR array	U6, RNU44 and RNU48		down	NHBEs	RSV-A2 strain (MOI=1) for 24h		[41]
mir-139-3p	multiplex qPCR array	U6, RNU44 and RNU48		down	NHBEs	RSV-A2 strain (MOI=1) for 24h		[41]
mir-140-5p	qPCR	U6		down	nasal mucosal and peripheral blood specimens	patients with a bronchiole RSV infection, causing bronchiolitis (6.8±3.9 years）	TLR4	[49]
mir-143	multiplex qPCR array	U6, RNU44 and RNU48		down	NHBEs	RSV-A2 strain (MOI=1) for 24h		[41]
mir-145	multiplex qPCR array	U6, RNU44 and RNU48		down	NHBEs	RSV-A2 strain (MOI=1) for 24h		[41]
miR-146a-5p	qPCR	RNU6-1		up	Hep2	RSV (rgRSV224)-GFP (MOI=3)	HSP-70	[46]
mir-149	multiplex qPCR array	U6, RNU44 and RNU48		down	NHBEs	RSV-A2 strain (MOI=1) for 24h		[41]
mir-150	multiplex qPCR array	U6, RNU44 and RNU48		down	NHBEs	RSV-A2 strain (MOI=1) for 24h		[41]
mir-155	qPCR	RNU24	GSE62306	up	nasal mucosal specimens	infants (<12 mouths) diagnosed as RSV infectin		[48]
mir-16-5p	miRNA microarray , qPCR	RNU24	GSE62306	up	nasal mucosal specimens	infants (<12 mouths) diagnosed as RSV infectin		[48]
mir-191	multiplex qPCR array	U6, RNU44 and RNU48		down	NHBEs	RSV-A2 strain (MOI=1) for 24h		[41]
mir-197	multiplex qPCR array	U6, RNU44 and RNU48		down	NHBEs	RSV-A2 strain (MOI=1) for 24h		[41]
mir-198	miRNA microarray , qPCR	not mentioned		down	A549	RSV-A2 strain (MOI=1) for 24h		[42]
mir-203a	miRNA microarray , qPCR	RNU24	GSE62306	up	nasal mucosal specimens	infants (<12 mouths) diagnosed as RSV infectin		[48]
mir-20b-5p	miRNA microarray , qPCR	U6		up	peripheral-blood specimens	Infants (<12 mouths) diagnosed as RSV infection,within 7 days of infection onset		[47]
mir-21	next generation sequencing, qPCR	U6		up	exosomes derived from RSV-infected A549/SAE Cells	RSV-A2 strain (MOI=1) for 24h		[55]
mir-22	qPCR	U6		up	A549	RSV-A2 strain (MOI=1) for 24h		[55]
mir-221	qPCR	RNU6-1		down	Hep2	RSV (rgRSV224)-GFP (MOI=3)		[46]
	miRNA microarray , qPCR	GAPDH		down	NHBEs	RSV-A2 strain (MOI=1) for 48h		[40]
	multiplex qPCR array	U6, RNU44 and RNU48		down	NHBEs	RSV-A2 strain (MOI=1) for 24h	NGF, TrKA	[41]
mir-24	qPCR	18S rRNA		up	A549	RSV-A2 strain (MOI=1) for 24h	PLK3, CSNK1G1, FGFR3, KLF6	[43]
	miRNA microarray , qPCR	not mentioned		up	A549	RSV-A2 strain (MOI=1) for 24h		[42]
	qPCR	18S rRNA		up	polarized Calu-3 cells	RSV-A2 strain (MOI=1) for 24h		[45]
mir-26b	miRNA microarray , qPCR	not mentioned		up	A549	RSV-A2 strain (MOI=1) for 24h		[42]
	qPCR	U6		up	peripheral blood mononuclear cells (PBMCs) specimens	infants diagnosed as bronchiolitis infected with RSV	TLR4	[50]
mir-27a	multiplex qPCR array	U6, RNU44 and RNU48		down	NHBEs	RSV-A2 strain (MOI=1) for 24h		[41]
mir-27b	miRNA microarray , qPCR	RNU24	GSE62306	down	nasal mucosal specimens	infants (<12 mouths) diagnosed as RSV infectin		[48]
mir-29a	qPCR	U6		up	A549	RSV-A2 strain (MOI=5) for 36h	IFNAR1	[44]
mir-29c	miRNA microarray , qPCR	RNU24	GSE62306	down	nasal mucosal specimens	infants (<12 mouths) diagnosed as RSV infectin		[48]
mir-30a-5p	next generation sequencing, qPCR	RNU6-1	GSE111732	up	moDCs from human PBMCs	RSV-A2 strain (MOI=3) for 24h		[65]
mir-30b	miRNA microarray , qPCR	GAPDH		up	NHBEs	RSV-A2 strain (MOI=1) for 48h		[40]
mir-31	miRNA microarray , qPCR	RNU24	GSE62306	up	nasal mucosal specimens	infants (<12 mouths) diagnosed as RSV infectin		[48]
	next generation sequencing, qPCR	U6		up	exosomes derived from RSV-infected A549	RSV-A2 strain (MOI=1) for 24h		[55]
mir-320a	qPCR	U6		up	A549	RSV-A2 strain (MOI=1) for 24h		[55]
	qPCR	U6		up	exosomes derived from RSV-infected A549/SAE Cells	RSV-A2 strain (MOI=1) for 24h		[55]
mir-320d	miRNA microarray , qPCR	U6		down	peripheral-blood specimens	Infants (<12 mouths) diagnosed as RSV infection, within 7 days of infection onset		[47]
mir-320e	miRNA microarray , qPCR	U6		down	peripheral-blood specimens	Infants (<12 mouths) diagnosed as RSV infection, within 7 days of infection onset		[47]
mir-324	multiplex qPCR array	U6, RNU44 and RNU48		down	NHBEs	RSV-A2 strain (MOI=1) for 24h		[41]
mir-331-5p	multiplex qPCR array	U6, RNU44 and RNU48		down	NHBEs	RSV-A2 strain (MOI=1) for 24h		[41]
mir-335	multiplex qPCR array	U6, RNU44 and RNU48		down	NHBEs	RSV-A2 strain (MOI=1) for 24h		[41]
mir-337	miRNA microarray , qPCR	not mentioned		up	A549	RSV-A2 strain (MOI=1) for 24h		[42]
mir-339-3p	multiplex qPCR array	U6, RNU44 and RNU48		down	NHBEs	RSV-A2 strain (MOI=1) for 24h		[41]
mir-339-5p	multiplex qPCR array	U6, RNU44 and RNU48		down	NHBEs	RSV-A2 strain (MOI=1) for 24h		[41]
mir-342-3p	miRNA microarray , qPCR	U6		up	peripheral-blood specimens	Infants (<12 mouths) diagnosed as RSV infection, within 7 days of infection onset		[47]
mir-345	multiplex qPCR array	U6, RNU44 and RNU48		down	NHBEs	RSV-A2 strain (MOI=1) for 24h		[41]
mir-345-5p	qPCR	RNU6-1		down	Hep2	RSV (rgRSV224)-GFP (MOI=3)	p21	[46]
mir-34b-5p	miRNA microarray , qPCR	RNU24	GSE62306	down	nasal mucosal specimens	infants (<12 mouths) diagnosed as RSV infectin		[48]
mir-34c-5p	miRNA microarray , qPCR	RNU24	GSE62306	down	nasal mucosal specimens	infants (<12 mouths) diagnosed as RSV infectin		[48]
mir-361-5p	multiplex qPCR array	U6, RNU44 and RNU48		down	NHBEs	RSV-A2 strain (MOI=1) for 24h		[41]
mir-375	multiplex qPCR array	U6, RNU44 and RNU48		up	NHBEs	RSV-A2 strain (MOI=1) for 24h		[41]
mir-429	miRNA microarray , qPCR	RNU24	GSE62306	down	nasal mucosal specimens	infants (<12 mouths) diagnosed as RSV infectin		[48]
mir-433	multiplex qPCR array	U6, RNU44 and RNU48		down	NHBEs	RSV-A2 strain (MOI=1) for 24h		[41]
mir-4448	next generation sequencing, qPCR	RNU6-1	GSE111732	up	moDCs from human PBMCs	RSV-A2 strain (MOI=3) for 24h		[65]
miR-4449	qPCR	U6		down	A549	RSV-A2 strain (MOI=1) for 24h		[55]
	next generation sequencing, Qpcr	U6		up	exosomes derived from RSV-infected A549/SAE Cells	RSV-A2 strain (MOI=1) for 24h		[55]
mir-449a	multiplex qPCR array	U6, RNU44 and RNU48		down	NHBEs	RSV-A2 strain (MOI=1) for 24h		[41]
mir-453	multiplex qPCR array	U6, RNU44 and RNU48		down	NHBEs	RSV-A2 strain (MOI=1) for 24h	p75NTR	[41]
mir-455-3p	multiplex qPCR array	U6, RNU44 and RNU48		down	NHBEs	RSV-A2 strain (MOI=1) for 24h		[41]
mir-4634	next generation sequencing, qPCR	RNU6-1	GSE111732	up	moDCs from human PBMCs	RSV-A2 strain (MOI=3) for 24h		[65]
mir-485-3p	multiplex qPCR array	U6, RNU44 and RNU48		down	NHBEs	RSV-A2 strain (MOI=1) for 24h		[41]
mir-503	multiplex qPCR array	U6, RNU44 and RNU48		down	NHBEs	RSV-A2 strain (MOI=1) for 24h		[41]
mir-520a	miRNA microarray , qPCR	not mentioned		up	A549	RSV-A2 strain (MOI=1) for 24h		[42]
mir-595	miRNA microarray , qPCR	not mentioned		down	A549	RSV-A2 strain (MOI=1) for 24h		[42]
mir-6087	qPCR	U6		up	A549	RSV-A2 strain (MOI=1) for 24h		[55]
	next generation sequencing, qPCR	U6		up	exosomes derived from RSV-infected A549/SAE Cells	RSV-A2 strain (MOI=1) for 24h		[58]
mir-651	multiplex qPCR array	U6, RNU44 and RNU48		down	NHBEs	RSV-A2 strain (MOI=1) for 24h		[41]
mir-671	multiplex qPCR array	U6, RNU44 and RNU48		down	NHBEs	RSV-A2 strain (MOI=1) for 24h		[41]
mir-744	multiplex qPCR array	U6, RNU44 and RNU48		up	NHBEs	RSV-A2 strain (MOI=1) for 24h		[41]
mir-758	multiplex qPCR array	U6, RNU44 and RNU48		down	NHBEs	RSV-A2 strain (MOI=1) for 24h		[41]
mir-877-5p	miRNA microarray , qPCR	U6		down	peripheral-blood specimens	Infants (<12 mouths) diagnosed as RSV infection, within 7 days of infection onset		[47]
mir-886-3p	multiplex qPCR array	U6, RNU44 and RNU48		up	NHBEs	RSV-A2 strain (MOI=1) for 24h		[41]
mir-92b-5p	miRNA microarray , qPCR	U6		down	peripheral-blood specimens	Infants (<12 mouths) diagnosed as RSV infection, within 7 days of infection onset		[47]
					Supplymentary Table I:	Altered miRNAs by RSV
