# Supplementary material for: Non-Coding RNAs and Their Role in Respiratory Syncytial Virus (RSV) and Human Metapneumovirus (hMPV) Infections
Source: Viruses. 2020 Mar 21;12(3):345. doi: 10.3390/v12030345 (PMC7150941; doi:10.3390/v12030345)
Supplement: Supplementary file 1 [file viruses-12-00345-s001.zip › Table S2 -Bao-wu-F.xlsx]

## Sheet: Sheet1
miRNA	Methold	Internal Control	Deposti Site	Regulation	Tissue/Cell Type	Condition/Treatment	Ref
let-7f	next generation sequencing, qPCR	total mapped human reads of each sample; U6		up	A549	hMPV (CN 97-83) (MOI=2) for 15h	[66]
mir-452	next generation sequencing, qPCR	total mapped human reads of each sample; U6		up	A549	hMPV (CN 97-83) (MOI=2) for 15h	[66]
mir-374a*	next generation sequencing, qPCR	total mapped human reads of each sample; U6		down	A549	hMPV (CN 97-83) (MOI=2) for 15h	[66]
mir-192	next generation sequencing, qPCR	total mapped human reads of each sample; U6		down	A549	hMPV (CN 97-83) (MOI=2) for 15h	[66]
mir-182-5p	next generation sequencing, qPCR	RNU6-1	GSE111732	up	human moDCs	hMPV (CN 97-83) (MOI=3) for 24h	[65]
mir-4634	next generation sequencing, qPCR	RNU6-1	GSE111732	up	human moDCs	hMPV (CN 97-83) (MOI=3) for 24h	[65]
	Supplymentary Table II:	hMPV-affected miRNAs
